# Supplementary material for: Circulatory Serum Krebs von Den Lungen-6 and Surfactant Protein-D Concentrations Predict Interstitial Lung Disease Progression and Mortality
Source: Cells. 2023 Apr 28;12(9):1281. doi: 10.3390/cells12091281 (PMC10177381; doi:10.3390/cells12091281)
Supplement: Supplementary file 1 [file cells-12-01281-s001.zip]

Archive with 1 entries (1 files):
- cells-2268664-supplementary.pdf
